# Supplementary material for: Synergistic effect of sulfonation followed by precipitation of amorphous calcium phosphate on the bone-bonding strength of carbon fiber reinforced polyetheretherketone
Source: Sci Rep. 2023 Jan 25;13:1443. doi: 10.1038/s41598-023-28701-1 (PMC9876887; doi:10.1038/s41598-023-28701-1)
Supplement: Supplementary file 1 — Supplementary Information. [file 41598_2023_28701_MOESM1_ESM.xlsx]

## Sheet: Bone volume
N	S
18.64	26.422
12.33	25.5
26.12	32.41
18.3	12.8
15.31	32.75
23.22	34.48
27.18	32.2
21.18	48.05
18.47	27.63
11.54	13.34
8.5	19.14
14.79	23.36
11.17	20.03
7.67	12.64
12.79	34.93
18.55	31.02
	4weeks
	8weeks

## Sheet: Detaching test
N	S
0	8
5.1	10.3
3.5	21.5
4.4	10.3
1.2	22.8
2	38.8
5.8	23.9
3.5	29.4
		4weeks
		8weeks

## Sheet: BMD
N	S
0.8778	0.868
0.8398	0.9003
0.8554	0.9119
0.802	0.8654
0.82	0.7351
0.8304	0.8209
0.7781	0.8564
0.81023	0.793
0.9174	1.1315
0.97338	0.9154
0.8764	0.9275
0.9038	1.0377
0.8528	1.012
0.8654	1.0394
0.84148	0.83733
0.8509	0.9387		4weeks
			8weeks

## Sheet: BSBV
N	S
16.01	11.6316
18.717	13.7
17.1354	15.93
21.43	24.34
17.52	21.612
12.569	16.079
14.526	12.273
13.386	10.144
16.42	10.429
15.65	15.7245
18.89	10.278
15.01	10.9445
13.79	13.46
17.898	16.18
18.833	13.873
18.627	12.969
			4weeks
			8weeks

## Sheet: Trab th
N	S
0.2585	0.33327
0.2356	0.2711
0.2481	0.2485
0.1954	0.19413
0.24753	0.2144
0.3267	0.22866
0.2652	0.3446
0.3028	0.43592
0.2776	0.4341
0.3036	0.2914
0.2321	0.432
0.3213	0.4019
0.2847	0.3604
0.2238	0.261
0.2686	0.30696		4weeks
0.2702	0.4236		8weeks

## Sheet: BIC
N	S
17.7	22.69
13.49	11.07
21.29	15.03
20.9	23.74
3.76	23
8.88	13.4
0	23.8
2.82	13.4
			4weeks
			8weeks

## Sheet: cell counting
week	substrate	number
1week	CPEEK	51429
1week	CPEEK	32423
1week	CPEEK	51233	45028.3
1week	CPEEKAN	113311
1week	CPEEKAN	116733
1week	CPEEKAN	71569	100538
2weeks	CPEEK	140034
2weeks	CPEEK	104365
2weeks	CPEEK	117456	120618
2weeks	CPEEKAN	152018
2weeks	CPEEKAN	179158
2weeks	CPEEKAN	187868	173015
3weeks	CPEEK	150483
3weeks	CPEEK	159502
3weeks	CPEEK	94266	134750
3weeks	CPEEKAN	146305
3weeks	CPEEKAN	172605
3weeks	CPEEKAN	177787	165566

## Sheet: CCK-8
1week	CPEEK	1-CPEEK	0.497
1week	CPEEK	1-CPEEK	0.562
1week	CPEEK	1-CPEEK	0.57
1week	CPEEK	1-CPEEK	0.565	0.5485
1week	CPEEKAN	1-CPEEK-AN	0.894
1week	CPEEKAN	1-CPEEK-AN	1.049
1week	CPEEKAN	1-CPEEK-AN	0.95
1week	CPEEKAN	1-CPEEK-AN	1.047	0.985
2weeks	CPEEK	2-CPEEK	1.177
2weeks	CPEEK	2-CPEEK	1.385
2weeks	CPEEK	2-CPEEK	1.244
2weeks	CPEEK	2-CPEEK	1.225	1.25775
2weeks	CPEEKAN	2-CPEEK-AN	1.45
2weeks	CPEEKAN	2-CPEEK-AN	1.639
2weeks	CPEEKAN	2-CPEEK-AN	1.536
2weeks	CPEEKAN	2-CPEEK-AN	1.68	1.57625
3weeks	CPEEK	3-CPEEK	1.397
3weeks	CPEEK	3-CPEEK	1.577
3weeks	CPEEK	3-CPEEK	1.494
3weeks	CPEEK	3-CPEEK	1.52	1.497
3weeks	CPEEKAN	3-CPEEK-AN	1.662
3weeks	CPEEKAN	3-CPEEK-AN	1.778
3weeks	CPEEKAN	3-CPEEK-AN	1.595
3weeks	CPEEKAN	3-CPEEK-AN	1.62	1.66375

## Sheet: vitro
	ALP total	ALP normalized	GAG	Ca	collagen
CPEEK	1.359	0.817029	0.303	1.085	0.283
CPEEK	1.646	1.06092	0.218	0.858	0.196
CPEEK	1.592	1.12433	0.149	0.978	0.23
CPEEK	1.807	0.997722	0.385	0.985	0.192
CPEEK-AN	0.968	0.536166	1.248	1.628	0.401
CPEEK-AN	1	0.494216	2.323	1.859	0.37
CPEEK-AN	1.08	0.603938	1.184	1.689	0.336
CPEEK-AN	1.09	0.511453	1.313	1.731	0.337
Control				0.297
Control				0.243
Control				0.28
Control				0.229
